# Supplementary material for: Hyperthermic Intraperitoneal Chemotherapy (HIPEC), Oncological Outcomes and Long-Term Survival among Patients with Gastric Cancer and Limited Peritoneal Disease Progression after Neoadjuvant Chemotherapy
Source: J Clin Med. 2023 Dec 27;13(1):161. doi: 10.3390/jcm13010161 (PMC10779559; doi:10.3390/jcm13010161)
Supplement: Supplementary file 1 [file jcm-13-00161-s001.zip]

Archive with 1 entries (1 files):
- jcm-2776428-supplementary.pdf
